# Supplementary material for: The Release and Migration of Cr in the Soil under Alternating Wet–Dry Conditions
Source: Toxics. 2024 Feb 8;12(2):140. doi: 10.3390/toxics12020140 (PMC10891877; doi:10.3390/toxics12020140)
Supplement: Supplementary file 1 [file toxics-12-00140-s001.zip]

Archive with 1 entries (1 files):
- toxics-2830760-supplementary.pdf
